# Supplementary material for: Interaction networks among miRNA, protein, and metabolite fingerprints identify the regulatory networks and key players in the pathogenesis of diabetic cardiomyopathy
Source: Front Cell Dev Biol. 2025 Jun 30;13:1602320. doi: 10.3389/fcell.2025.1602320 (PMC12256442; doi:10.3389/fcell.2025.1602320)
Supplement: Supplementary file 1 [file Table2.xlsx]

## Sheet: mirnet_mir_gene
Supplementary Table S2: Interaction network details of miRNAs and protein fingerprints of Diabetic cardiomyopathy (DCM) . The yellow colour highlights the input miRNAs and proteins fingerprints that are forming miRNA - protein interactions in Diabetic cardiomyopathy (DCM).
mirnet	mir_id	mir_acc	symbol	embl	entrez	experiment	pmid	mirtarbase	tarbase	mirecords	microt_score
mirnet-hsa-103	hsa-let-7a-5p	MIMAT0000062	IL6	ENSG00000136244	3569	Luciferase reporter assay//qRT-PCR//Western blot	19878981	1	0	0	NA
mirnet-hsa-1933	hsa-let-7c-5p	MIMAT0000064	IL6	ENSG00000136244	3569	ELISA//Luciferase reporter assay//qRT-PCR	23977098	1	0	0	NA
mirnet-hsa-3434	hsa-let-7f-5p	MIMAT0000067	IL6	ENSG00000136244	3569	ELISA//Luciferase reporter assay	26810534	1	0	0	NA
mirnet-hsa-6390	hsa-mir-17-5p	MIMAT0000070	TNF	ENSG00000228978	7124	Luciferase reporter assay	26041742	1	0	0	NA
mirnet-hsa-7813	hsa-mir-19a-3p	MIMAT0000073	TNF	ENSG00000228978	7124	Immunohistochemistry//Luciferase reporter assay//qRT-PCR//Western blot	21271217|23795660|26041742	1	0	0	NA
mirnet-hsa-11318	hsa-mir-24-3p	MIMAT0000080	TNF	ENSG00000228978	7124	Microarray//qRT-PCR	28057018	1	0	0	NA
mirnet-hsa-12536	hsa-mir-26a-5p	MIMAT0000082	IL6	ENSG00000136244	3569	Luciferase reporter assay	23389848	1	0	0	NA
mirnet-hsa-12914	hsa-mir-26b-5p	MIMAT0000083	ACADM	ENSG00000117054	34	Microarray	19088304	1	1	0	NA
mirnet-hsa-17636	hsa-mir-92a-3p	MIMAT0000092	GPX3	ENSG00000211445	2878	CLASH	23622248	1	0	0	NA
mirnet-hsa-20323	hsa-mir-98-5p	MIMAT0000096	ACADM	ENSG00000117054	34	qRT-PCR	17942906	1	0	0	NA
mirnet-hsa-20439	hsa-mir-98-5p	MIMAT0000096	IL6	ENSG00000136244	3569	Luciferase reporter assay//Microarray//qRT-PCR//Western blot	19088304|26367177|26587789	1	1	0	NA
mirnet-hsa-22789	hsa-mir-106a-5p	MIMAT0000103	IL6	ENSG00000136244	3569	qRT-PCR	25950430	1	0	0	NA
mirnet-hsa-23467	hsa-mir-107	MIMAT0000104	IL6	ENSG00000136244	3569	Chromatin immunoprecipitation//Coimmunoprecipitation//Immunofluorescence microscopy//Luciferase reporter assay//qRT-PCR//Western blot	24429361	1	0	0	NA
mirnet-hsa-25786	hsa-mir-208a-3p	MIMAT0000241	LEP	ENSG00000174697	3952	HITS-CLIP	27418678	1	0	0	NA
mirnet-hsa-29487	hsa-mir-34a-5p	MIMAT0000255	TNF	ENSG00000228978	7124	PCR array	28097098	1	0	0	NA
mirnet-hsa-29979	hsa-mir-181a-5p	MIMAT0000256	GSTM2	ENSG00000213366	2946	Microarray	17612493	1	1	0	NA
mirnet-hsa-31713	hsa-mir-187-3p	MIMAT0000262	TNF	ENSG00000228978	7124	Immunoblot//Luciferase reporter assay//qRT-PCR	23071313	1	0	0	NA
mirnet-hsa-31885	hsa-mir-203a-3p	MIMAT0000264	IL6	ENSG00000136244	3569	ELISA//qRT-PCR	21279994	1	1	0	NA
mirnet-hsa-31942	hsa-mir-203a-3p	MIMAT0000264	TNF	ENSG00000228978	7124	Luciferase reporter assay	22917968	1	1	0	NA
mirnet-hsa-36136	hsa-mir-223-3p	MIMAT0000280	IL6	ENSG00000136244	3569	Luciferase reporter assay	24084739	1	0	0	NA
mirnet-hsa-37372	hsa-mir-1-3p	MIMAT0000416	IL6	ENSG00000136244	3569	Microarray	18668037	1	1	0	NA
mirnet-hsa-40900	hsa-mir-124-3p	MIMAT0000422	IL6	ENSG00000136244	3569	Microarray	18668037	1	1	0	NA
mirnet-hsa-42266	hsa-mir-125b-5p	MIMAT0000423	TNF	ENSG00000228978	7124	ChIP//Luciferase reporter assay//qRT-PCR//Western blot	26435691	1	0	0	NA
mirnet-hsa-42538	hsa-mir-128-3p	MIMAT0000424	ACADM	ENSG00000117054	34	Microarray	17612493	1	1	0	NA
mirnet-hsa-43188	hsa-mir-130a-3p	MIMAT0000425	TNF	ENSG00000228978	7124	ChIP//Luciferase reporter assay//qRT-PCR//Western blot//Western blotting	24885472|26045761|26435691	1	1	0	NA
mirnet-hsa-44750	hsa-mir-142-3p	MIMAT0000434	IL6	ENSG00000136244	3569	ELISA//Immunoblot//Microarray//qRT-PCR	21474672	1	0	0	NA
mirnet-hsa-45165	hsa-mir-143-3p	MIMAT0000435	TNF	ENSG00000228978	7124	Luciferase reporter assay//qRT-PCR	23804075	1	0	0	NA
mirnet-hsa-46137	hsa-mir-9-5p	MIMAT0000441	IL6	ENSG00000136244	3569	Luciferase reporter assay	25809226	1	0	0	NA
mirnet-hsa-47128	hsa-mir-136-5p	MIMAT0000448	IL6	ENSG00000136244	3569	Immunofluorescence//Luciferase reporter assay//qRT-PCR//Western blot	26450567	1	0	0	NA
mirnet-hsa-47303	hsa-mir-146a-5p	MIMAT0000449	IL6	ENSG00000136244	3569	Luciferase reporter assay//Microarray	25265569	1	0	0	NA
mirnet-hsa-47538	hsa-mir-149-5p	MIMAT0000450	IL6	ENSG00000136244	3569	ELISA//Luciferase reporter assay//qRT-PCR//Western blot	25916550	1	1	0	NA
mirnet-hsa-51758	hsa-mir-155-5p	MIMAT0000646	IL6	ENSG00000136244	3569	Proteomics	20584899|18668040	1	1	0	NA
mirnet-hsa-57185	hsa-mir-365a-3p	MIMAT0000710	IL6	ENSG00000136244	3569	Reporter assay	21518763	1	0	0	NA
mirnet-hsa-66690	hsa-mir-335-5p	MIMAT0000765	IL6	ENSG00000136244	3569	Microarray	18185580	1	1	0	NA
mirnet-hsa-72579	hsa-mir-451a	MIMAT0001631	IL6	ENSG00000136244	3569	Luciferase reporter assay//qRT-PCR//Western blot	27461244	1	0	0	NA
mirnet-hsa-72634	hsa-mir-452-5p	MIMAT0001635	TNF	ENSG00000228978	7124	Microarray	23807165	1	0	0	NA
mirnet-hsa-75846	hsa-mir-146b-5p	MIMAT0002809	IL6	ENSG00000136244	3569	Luciferase reporter assay//qRT-PCR//Western blot	26338965	1	0	0	NA
mirnet-hsa-87435	hsa-mir-499a-5p	MIMAT0002870	LEP	ENSG00000174697	3952	HITS-CLIP	27418678	1	0	0	NA
mirnet-hsa-118325	hsa-mir-125a-3p	MIMAT0004602	IL6	ENSG00000136244	3569	Luciferase reporter assay//qRT-PCR//Western blot	26563755	1	1	0	NA
mirnet-hsa-138718	hsa-mir-208b-3p	MIMAT0004960	LEP	ENSG00000174697	3952	HITS-CLIP	27418678	1	0	0	NA
mirnet-hsa-189838	hsa-mir-3658	MIMAT0018078	LEP	ENSG00000174697	3952	HITS-CLIP	27418678	1	0	0	NA
mirnet-hsa-372203	hsa-mir-7856-5p	MIMAT0030431	LEP	ENSG00000174697	3952	HITS-CLIP	27418678	1	0	0	NA
mirnet-hsa-500402	hsa-mir-139-5p	MIMAT0000250	ACADM	ENSG00000117054	34	PAR-CLIP, HITS-CLIP	37986224	0	1	0	NA
mirnet-hsa-500403	hsa-mir-148a-5p	MIMAT0004549	ACADM	ENSG00000117054	34	HITS-CLIP	37986224	0	1	0	NA
mirnet-hsa-500404	hsa-mir-16-2-3p	MIMAT0004518	ACADM	ENSG00000117054	34	PAR-CLIP	37986224	0	1	0	NA
mirnet-hsa-500405	hsa-mir-181b-5p	MIMAT0000257	ACADM	ENSG00000117054	34	HITS-CLIP	37986224	0	1	0	NA
mirnet-hsa-500406	hsa-mir-19a-5p	MIMAT0004490	ACADM	ENSG00000117054	34	PAR-CLIP	37986224	0	1	0	NA
mirnet-hsa-500407	hsa-mir-19b-1-5p	MIMAT0004491	ACADM	ENSG00000117054	34	PAR-CLIP	37986224	0	1	0	NA
mirnet-hsa-500408	hsa-mir-22-3p	MIMAT0000077	ACADM	ENSG00000117054	34	HITS-CLIP	37986224	0	1	0	NA
mirnet-hsa-500409	hsa-mir-22-5p	MIMAT0004495	ACADM	ENSG00000117054	34	HITS-CLIP	37986224	0	1	0	NA
mirnet-hsa-500410	hsa-mir-23a-3p	MIMAT0000078	ACADM	ENSG00000117054	34	HITS-CLIP	37986224	0	1	0	NA
mirnet-hsa-500411	hsa-mir-23b-3p	MIMAT0000418	ACADM	ENSG00000117054	34	HITS-CLIP	37986224	0	1	0	NA
mirnet-hsa-500412	hsa-mir-331-5p	MIMAT0004700	ACADM	ENSG00000117054	34	PAR-CLIP	37986224	0	1	0	NA
mirnet-hsa-500413	hsa-mir-26a-5p	MIMAT0000082	ACADM	ENSG00000117054	34	HITS-CLIP	37986224	0	1	0	NA
mirnet-hsa-500414	hsa-mir-369-3p	MIMAT0000721	ACADM	ENSG00000117054	34	HITS-CLIP	37986224	0	1	0	NA
mirnet-hsa-500415	hsa-mir-1-3p	MIMAT0000416	ACADM	ENSG00000117054	34	RPF-Seq, RNA-Seq	37986224	0	1	0	NA
mirnet-hsa-500416	hsa-mir-124-3p	MIMAT0000422	ACADM	ENSG00000117054	34	Microarrays	37986224	0	1	0	NA
mirnet-hsa-500417	hsa-mir-210-3p	MIMAT0000267	ACADM	ENSG00000117054	34	Microarrays	37986224	0	1	0	NA
mirnet-hsa-500418	hsa-mir-376a-5p	MIMAT0003386	ACADM	ENSG00000117054	34	Microarrays	37986224	0	1	0	NA
mirnet-hsa-556572	hsa-mir-100-5p	MIMAT0000098	IL6	ENSG00000136244	3569	Microarrays	37986224	0	1	0	NA
mirnet-hsa-556573	hsa-mir-192-5p	MIMAT0000222	IL6	ENSG00000136244	3569	PAR-CLIP	37986224	0	1	0	NA
mirnet-hsa-556574	hsa-mir-34a-5p	MIMAT0000255	IL6	ENSG00000136244	3569	Biotin-Microarrays	37986224	0	1	0	NA
mirnet-hsa-556575	hsa-mir-590-3p	MIMAT0004801	IL6	ENSG00000136244	3569	PAR-CLIP	37986224	0	1	0	NA
mirnet-hsa-556576	hsa-mir-99a-5p	MIMAT0000097	IL6	ENSG00000136244	3569	Microarrays	37986224	0	1	0	NA
mirnet-hsa-556577	hsa-mir-191-5p	MIMAT0000440	IL6	ENSG00000136244	3569	RIP-Seq	37986224	0	1	0	NA
mirnet-hsa-556578	hsa-let-7b-5p	MIMAT0000063	IL6	ENSG00000136244	3569	Microarrays	37986224	0	1	0	NA
mirnet-hsa-556579	hsa-mir-128-3p	MIMAT0000424	IL6	ENSG00000136244	3569	Microarrays	37986224	0	1	0	NA
mirnet-hsa-556580	hsa-mir-138-5p	MIMAT0000430	IL6	ENSG00000136244	3569	Microarrays	37986224	0	1	0	NA
mirnet-hsa-556581	hsa-mir-16-5p	MIMAT0000069	IL6	ENSG00000136244	3569	Microarrays	37986224	0	1	0	NA
mirnet-hsa-556582	hsa-mir-182-5p	MIMAT0000259	IL6	ENSG00000136244	3569	Microarrays	37986224	0	1	0	NA
mirnet-hsa-556583	hsa-mir-195-5p	MIMAT0000461	IL6	ENSG00000136244	3569	Microarrays	37986224	0	1	0	NA
mirnet-hsa-556584	hsa-mir-205-5p	MIMAT0000266	IL6	ENSG00000136244	3569	Microarrays	37986224	0	1	0	NA
mirnet-hsa-556585	hsa-mir-20a-5p	MIMAT0000075	IL6	ENSG00000136244	3569	Microarrays	37986224	0	1	0	NA
mirnet-hsa-556586	hsa-mir-21-3p	MIMAT0004494	IL6	ENSG00000136244	3569	Microarrays	37986224	0	1	0	NA
mirnet-hsa-556587	hsa-mir-21-5p	MIMAT0000076	IL6	ENSG00000136244	3569	Microarrays	37986224	0	1	0	NA
mirnet-hsa-556588	hsa-mir-221-3p	MIMAT0000278	IL6	ENSG00000136244	3569	Microarrays	37986224	0	1	0	NA
mirnet-hsa-556589	hsa-mir-27a-3p	MIMAT0000084	IL6	ENSG00000136244	3569	Microarrays	37986224	0	1	0	NA
mirnet-hsa-556590	hsa-mir-27a-5p	MIMAT0004501	IL6	ENSG00000136244	3569	Microarrays	37986224	0	1	0	NA
mirnet-hsa-556591	hsa-mir-330-3p	MIMAT0000751	IL6	ENSG00000136244	3569	Microarrays	37986224	0	1	0	NA
mirnet-hsa-556592	hsa-mir-34b-5p	MIMAT0000685	IL6	ENSG00000136244	3569	Microarrays	37986224	0	1	0	NA
mirnet-hsa-556593	hsa-mir-375	MIMAT0000728	IL6	ENSG00000136244	3569	Microarrays	37986224	0	1	0	NA
mirnet-hsa-556594	hsa-mir-376a-5p	MIMAT0003386	IL6	ENSG00000136244	3569	Microarrays	37986224	0	1	0	NA
mirnet-hsa-556595	hsa-mir-429	MIMAT0001536	IL6	ENSG00000136244	3569	Microarrays	37986224	0	1	0	NA
mirnet-hsa-556596	hsa-mir-671-5p	MIMAT0003880	IL6	ENSG00000136244	3569	Microarrays	37986224	0	1	0	NA
mirnet-hsa-556597	hsa-mir-7-5p	MIMAT0000252	IL6	ENSG00000136244	3569	Microarrays	37986224	0	1	0	NA
mirnet-hsa-556598	hsa-mir-373-3p	MIMAT0000726	IL6	ENSG00000136244	3569	Microarrays	37986224	0	1	0	NA
mirnet-hsa-556599	hsa-mir-372-3p	MIMAT0000724	IL6	ENSG00000136244	3569	Microarrays	37986224	0	1	0	NA
mirnet-hsa-556600	hsa-mir-302a-3p	MIMAT0000684	IL6	ENSG00000136244	3569	Microarrays	37986224	0	1	0	NA
mirnet-hsa-556601	hsa-mir-148b-3p	MIMAT0000759	IL6	ENSG00000136244	3569	Microarrays	37986224	0	1	0	NA
mirnet-hsa-556602	hsa-mir-133a-3p	MIMAT0000427	IL6	ENSG00000136244	3569	Microarrays	37986224	0	1	0	NA
mirnet-hsa-556603	hsa-mir-122-5p	MIMAT0000421	IL6	ENSG00000136244	3569	Microarrays	37986224	0	1	0	NA
mirnet-hsa-688544	hsa-mir-27a-3p	MIMAT0000084	LEP	ENSG00000174697	3952	Microarrays	37986224	0	1	0	NA
mirnet-hsa-688545	hsa-mir-374a-5p	MIMAT0000727	LEP	ENSG00000174697	3952	CLEAR-CLIP	37986224	0	1	0	NA
mirnet-hsa-756843	hsa-mir-1226-5p	MIMAT0005576	GPX3	ENSG00000211445	2878	HITS-CLIP	37986224	0	1	0	NA
mirnet-hsa-756844	hsa-mir-30a-5p	MIMAT0000087	GPX3	ENSG00000211445	2878	HITS-CLIP	37986224	0	1	0	NA
mirnet-hsa-756845	hsa-mir-30b-5p	MIMAT0000420	GPX3	ENSG00000211445	2878	HITS-CLIP	37986224	0	1	0	NA
mirnet-hsa-756846	hsa-mir-30c-1-3p	MIMAT0004674	GPX3	ENSG00000211445	2878	HITS-CLIP	37986224	0	1	0	NA
mirnet-hsa-756847	hsa-mir-30c-2-3p	MIMAT0004550	GPX3	ENSG00000211445	2878	HITS-CLIP	37986224	0	1	0	NA
mirnet-hsa-756848	hsa-mir-30c-5p	MIMAT0000244	GPX3	ENSG00000211445	2878	HITS-CLIP	37986224	0	1	0	NA
mirnet-hsa-756849	hsa-mir-30d-5p	MIMAT0000245	GPX3	ENSG00000211445	2878	HITS-CLIP	37986224	0	1	0	NA
mirnet-hsa-756850	hsa-mir-30e-5p	MIMAT0000692	GPX3	ENSG00000211445	2878	HITS-CLIP	37986224	0	1	0	NA
mirnet-hsa-756851	hsa-mir-876-5p	MIMAT0004924	GPX3	ENSG00000211445	2878	HITS-CLIP	37986224	0	1	0	NA
mirnet-hsa-756852	hsa-mir-1-3p	MIMAT0000416	GPX3	ENSG00000211445	2878	RPF-Seq, RNA-Seq	37986224	0	1	0	NA
mirnet-hsa-756853	hsa-let-7b-5p	MIMAT0000063	GPX3	ENSG00000211445	2878	Microarrays	37986224	0	1	0	NA
mirnet-hsa-756854	hsa-mir-124-3p	MIMAT0000422	GPX3	ENSG00000211445	2878	Microarrays	37986224	0	1	0	NA
mirnet-hsa-756855	hsa-mir-128-3p	MIMAT0000424	GPX3	ENSG00000211445	2878	Microarrays	37986224	0	1	0	NA
mirnet-hsa-756856	hsa-mir-129-2-3p	MIMAT0004605	GPX3	ENSG00000211445	2878	Microarrays	37986224	0	1	0	NA
mirnet-hsa-756857	hsa-mir-155-5p	MIMAT0000646	GPX3	ENSG00000211445	2878	Microarrays	37986224	0	1	0	NA
mirnet-hsa-756858	hsa-mir-16-5p	MIMAT0000069	GPX3	ENSG00000211445	2878	Microarrays	37986224	0	1	0	NA
mirnet-hsa-756859	hsa-mir-182-5p	MIMAT0000259	GPX3	ENSG00000211445	2878	Microarrays	37986224	0	1	0	NA
mirnet-hsa-756860	hsa-mir-191-5p	MIMAT0000440	GPX3	ENSG00000211445	2878	Microarrays	37986224	0	1	0	NA
mirnet-hsa-756861	hsa-mir-20a-5p	MIMAT0000075	GPX3	ENSG00000211445	2878	Microarrays	37986224	0	1	0	NA
mirnet-hsa-756862	hsa-mir-449a	MIMAT0001541	GPX3	ENSG00000211445	2878	Microarrays	37986224	0	1	0	NA
mirnet-hsa-756863	hsa-mir-374a-5p	MIMAT0000727	GPX3	ENSG00000211445	2878	Microarrays	37986224	0	1	0	NA
mirnet-hsa-757964	hsa-mir-122-5p	MIMAT0000421	GSTM2	ENSG00000213366	2946	Microarrays	37986224	0	1	0	NA
mirnet-hsa-757965	hsa-mir-1343-3p	MIMAT0019776	GSTM2	ENSG00000213366	2946	RNA-Seq	37986224	0	1	0	NA
mirnet-hsa-763832	hsa-mir-1291	MIMAT0005881	TNF	ENSG00000232810	7124	PAR-CLIP	37986224	0	1	0	NA
mirnet-hsa-763833	hsa-mir-1291	MIMAT0005881	TNF	ENSG00000204490	7124	PAR-CLIP	37986224	0	1	0	NA
mirnet-hsa-763834	hsa-mir-1291	MIMAT0005881	TNF	ENSG00000223952	7124	PAR-CLIP	37986224	0	1	0	NA
mirnet-hsa-763835	hsa-mir-1291	MIMAT0005881	TNF	ENSG00000228978	7124	PAR-CLIP	37986224	0	1	0	NA
mirnet-hsa-763836	hsa-mir-1291	MIMAT0005881	TNF	ENSG00000230108	7124	PAR-CLIP	37986224	0	1	0	NA
mirnet-hsa-763837	hsa-mir-1291	MIMAT0005881	TNF	ENSG00000228321	7124	PAR-CLIP	37986224	0	1	0	NA
mirnet-hsa-763838	hsa-mir-1291	MIMAT0005881	TNF	ENSG00000206439	7124	PAR-CLIP	37986224	0	1	0	NA
mirnet-hsa-763839	hsa-mir-1291	MIMAT0005881	TNF	ENSG00000228849	7124	PAR-CLIP	37986224	0	1	0	NA
mirnet-hsa-763840	hsa-mir-155-5p	MIMAT0000646	TNF	ENSG00000232810	7124	ELISA, qPCR	37986224	0	1	0	NA
mirnet-hsa-763841	hsa-mir-155-5p	MIMAT0000646	TNF	ENSG00000204490	7124	ELISA, qPCR	37986224	0	1	0	NA
mirnet-hsa-763842	hsa-mir-155-5p	MIMAT0000646	TNF	ENSG00000223952	7124	ELISA, qPCR	37986224	0	1	0	NA
mirnet-hsa-763843	hsa-mir-155-5p	MIMAT0000646	TNF	ENSG00000228978	7124	ELISA, qPCR	37986224	0	1	0	NA
mirnet-hsa-763844	hsa-mir-155-5p	MIMAT0000646	TNF	ENSG00000230108	7124	ELISA, qPCR	37986224	0	1	0	NA
mirnet-hsa-763845	hsa-mir-155-5p	MIMAT0000646	TNF	ENSG00000228321	7124	ELISA, qPCR	37986224	0	1	0	NA
mirnet-hsa-763846	hsa-mir-155-5p	MIMAT0000646	TNF	ENSG00000206439	7124	ELISA, qPCR	37986224	0	1	0	NA
mirnet-hsa-763847	hsa-mir-155-5p	MIMAT0000646	TNF	ENSG00000228849	7124	ELISA, qPCR	37986224	0	1	0	NA
mirnet-hsa-763848	hsa-mir-328-3p	MIMAT0000752	TNF	ENSG00000232810	7124	PAR-CLIP	37986224	0	1	0	NA
mirnet-hsa-763849	hsa-mir-328-3p	MIMAT0000752	TNF	ENSG00000204490	7124	PAR-CLIP	37986224	0	1	0	NA
mirnet-hsa-763850	hsa-mir-328-3p	MIMAT0000752	TNF	ENSG00000223952	7124	PAR-CLIP	37986224	0	1	0	NA
mirnet-hsa-763851	hsa-mir-328-3p	MIMAT0000752	TNF	ENSG00000228978	7124	PAR-CLIP	37986224	0	1	0	NA
mirnet-hsa-763852	hsa-mir-328-3p	MIMAT0000752	TNF	ENSG00000230108	7124	PAR-CLIP	37986224	0	1	0	NA
mirnet-hsa-763853	hsa-mir-328-3p	MIMAT0000752	TNF	ENSG00000228321	7124	PAR-CLIP	37986224	0	1	0	NA
mirnet-hsa-763854	hsa-mir-328-3p	MIMAT0000752	TNF	ENSG00000206439	7124	PAR-CLIP	37986224	0	1	0	NA
mirnet-hsa-763855	hsa-mir-328-3p	MIMAT0000752	TNF	ENSG00000228849	7124	PAR-CLIP	37986224	0	1	0	NA
mirnet-hsa-763856	hsa-mir-551b-3p	MIMAT0003233	TNF	ENSG00000232810	7124	PAR-CLIP	37986224	0	1	0	NA
mirnet-hsa-763857	hsa-mir-551b-3p	MIMAT0003233	TNF	ENSG00000204490	7124	PAR-CLIP	37986224	0	1	0	NA
mirnet-hsa-763858	hsa-mir-551b-3p	MIMAT0003233	TNF	ENSG00000223952	7124	PAR-CLIP	37986224	0	1	0	NA
mirnet-hsa-763859	hsa-mir-551b-3p	MIMAT0003233	TNF	ENSG00000228978	7124	PAR-CLIP	37986224	0	1	0	NA
mirnet-hsa-763860	hsa-mir-551b-3p	MIMAT0003233	TNF	ENSG00000230108	7124	PAR-CLIP	37986224	0	1	0	NA
mirnet-hsa-763861	hsa-mir-551b-3p	MIMAT0003233	TNF	ENSG00000228321	7124	PAR-CLIP	37986224	0	1	0	NA
mirnet-hsa-763862	hsa-mir-551b-3p	MIMAT0003233	TNF	ENSG00000206439	7124	PAR-CLIP	37986224	0	1	0	NA
mirnet-hsa-763863	hsa-mir-551b-3p	MIMAT0003233	TNF	ENSG00000228849	7124	PAR-CLIP	37986224	0	1	0	NA
mirnet-hsa-763864	hsa-mir-7-5p	MIMAT0000252	TNF	ENSG00000232810	7124	Microarrays	37986224	0	1	0	NA
mirnet-hsa-763865	hsa-mir-7-5p	MIMAT0000252	TNF	ENSG00000204490	7124	Microarrays	37986224	0	1	0	NA
mirnet-hsa-763866	hsa-mir-7-5p	MIMAT0000252	TNF	ENSG00000223952	7124	Microarrays	37986224	0	1	0	NA
mirnet-hsa-763867	hsa-mir-7-5p	MIMAT0000252	TNF	ENSG00000228978	7124	Microarrays	37986224	0	1	0	NA
mirnet-hsa-763868	hsa-mir-7-5p	MIMAT0000252	TNF	ENSG00000230108	7124	Microarrays	37986224	0	1	0	NA
mirnet-hsa-763869	hsa-mir-7-5p	MIMAT0000252	TNF	ENSG00000228321	7124	Microarrays	37986224	0	1	0	NA
mirnet-hsa-763870	hsa-mir-7-5p	MIMAT0000252	TNF	ENSG00000206439	7124	Microarrays	37986224	0	1	0	NA
mirnet-hsa-763871	hsa-mir-7-5p	MIMAT0000252	TNF	ENSG00000228849	7124	Microarrays	37986224	0	1	0	NA
mirnet-hsa-782604	hsa-let-7a-5p	MIMAT0000062	GPX3	ENSG00000211445	2878	HITS-CLIP	24389009|26061048|27150721|30455455|27418678	0	1	0	0.46
mirnet-hsa-787552	hsa-let-7a-5p	MIMAT0000062	TNF	ENSG00000232810	7124	PAR-CLIP	22291592	0	1	0	0.42
mirnet-hsa-790630	hsa-let-7b-5p	MIMAT0000063	ACADM	ENSG00000117054	34	PAR-CLIP	22291592|27292025	0	1	0	NA
mirnet-hsa-796860	hsa-let-7b-5p	MIMAT0000063	TNF	ENSG00000232810	7124	PAR-CLIP	22291592|23592263	0	1	0	0.41
mirnet-hsa-798000	hsa-let-7c-5p	MIMAT0000064	ACADM	ENSG00000117054	34	PAR-CLIP	22291592|27292025	0	1	0	NA
mirnet-hsa-805322	hsa-let-7c-5p	MIMAT0000064	TNF	ENSG00000232810	7124	qRT-PCR//PAR-CLIP	34198264|22291592	1	1	0	0.41
mirnet-hsa-807212	hsa-let-7d-5p	MIMAT0000065	ACADM	ENSG00000117054	34	PAR-CLIP	22291592|27292025	0	1	0	NA
mirnet-hsa-810236	hsa-let-7d-5p	MIMAT0000065	GPX3	ENSG00000211445	2878	HITS-CLIP	24389009|26061048|27418678	0	1	0	0.39
mirnet-hsa-810704	hsa-let-7d-5p	MIMAT0000065	IL6	ENSG00000136244	3569	HITS-CLIP	24038734|26061048	0	1	0	0.7
mirnet-hsa-815195	hsa-let-7d-5p	MIMAT0000065	TNF	ENSG00000232810	7124	PAR-CLIP//HITS-CLIP	22291592|26061048	0	1	0	0.39
mirnet-hsa-816913	hsa-let-7e-5p	MIMAT0000066	ACADM	ENSG00000117054	34	PAR-CLIP	22291592	0	1	0	NA
mirnet-hsa-819836	hsa-let-7e-5p	MIMAT0000066	GPX3	ENSG00000211445	2878	HITS-CLIP//PAR-CLIP	24374217|24389009|26061048|27150721|27292025|27418678	0	1	0	0.46
mirnet-hsa-820267	hsa-let-7e-5p	MIMAT0000066	IL6	ENSG00000136244	3569	HITS-CLIP	24038734|26061048|34031238	0	1	0	0.8
mirnet-hsa-824525	hsa-let-7e-5p	MIMAT0000066	TNF	ENSG00000232810	7124	PAR-CLIP	22291592	0	1	0	0.43
mirnet-hsa-827210	hsa-let-7f-2-3p	MIMAT0004487	GPX3	ENSG00000211445	2878	HITS-CLIP	24389009	0	1	0	NA
mirnet-hsa-831655	hsa-let-7f-5p	MIMAT0000067	GPX3	ENSG00000211445	2878	HITS-CLIP	24374217|24389009|27418678	0	1	0	0.46
mirnet-hsa-837612	hsa-let-7g-3p	MIMAT0004584	IL6	ENSG00000136244	3569	HITS-CLIP	24389009	0	1	0	NA
mirnet-hsa-841953	hsa-let-7g-5p	MIMAT0000414	GPX3	ENSG00000211445	2878	HITS-CLIP//PAR-CLIP	24374217|24389009|27150721|27292025|27418678|30455455	0	1	0	0.46
mirnet-hsa-842388	hsa-let-7g-5p	MIMAT0000414	IL6	ENSG00000136244	3569	HITS-CLIP	24389009|24038734|26061048	0	1	0	0.85
mirnet-hsa-849700	hsa-let-7i-5p	MIMAT0000415	ACADM	ENSG00000117054	34	PAR-CLIP	22291592|27292025	0	1	0	NA
mirnet-hsa-852649	hsa-let-7i-5p	MIMAT0000415	GPX3	ENSG00000211445	2878	HITS-CLIP	24374217|24389009|26061048|27150721|27418678	0	1	0	0.46
mirnet-hsa-853088	hsa-let-7i-5p	MIMAT0000415	IL6	ENSG00000136244	3569	HITS-CLIP	24038734|24389009|26061048	0	1	0	0.85
mirnet-hsa-857431	hsa-let-7i-5p	MIMAT0000415	TNF	ENSG00000232810	7124	PAR-CLIP	22291592	0	1	0	0.42
mirnet-hsa-858544	hsa-miR-1-3p	MIMAT0000416	ACADM	ENSG00000117054	34	RPF-Seq	25263593	0	1	0	NA
mirnet-hsa-861117	hsa-miR-1-3p	MIMAT0000416	IL6	ENSG00000136244	3569	Microarray//Microarrays	18668037	1	1	0	1
mirnet-hsa-866619	hsa-miR-100-5p	MIMAT0000098	IL6	ENSG00000136244	3569	Microarrays	24312487	0	1	0	1
mirnet-hsa-867221	hsa-miR-100-5p	MIMAT0000098	TNF	ENSG00000228978	7124	qRT-PCR//Western blotting	33980036	1	0	0	NA
mirnet-hsa-867439	hsa-miR-101-3p	MIMAT0000099	ACADM	ENSG00000117054	34	PAR-CLIP	22291592	0	1	0	0.39
mirnet-hsa-880972	hsa-miR-103a-3p	MIMAT0000101	GSTM2	ENSG00000213366	2946	PAR-CLIP	31101765	0	1	0	NA
mirnet-hsa-881411	hsa-miR-103a-3p	MIMAT0000101	IL6	ENSG00000136244	3569	PAR-CLIP	27292025	0	1	0	NA
mirnet-hsa-888446	hsa-miR-105-3p	MIMAT0004516	GPX3	ENSG00000211445	2878	HITS-CLIP	24389009	0	1	0	0.38
mirnet-hsa-893368	hsa-miR-106a-5p	MIMAT0000103	GPX3	ENSG00000211445	2878	HITS-CLIP	24389009	0	1	0	NA
mirnet-hsa-893784	hsa-miR-106a-5p	MIMAT0000103	IL6	ENSG00000136244	3569	qRT-PCR//PAR-CLIP	25950430|22100165	1	1	0	NA
mirnet-hsa-900375	hsa-miR-106b-5p	MIMAT0000680	ACADM	ENSG00000117054	34	PAR-CLIP	21572407|22100165|22291592|23446348|23592263|24668909|31101765	0	1	0	0.51
mirnet-hsa-903511	hsa-miR-106b-5p	MIMAT0000680	GPX3	ENSG00000211445	2878	HITS-CLIP	24389009|26061048	0	1	0	NA
mirnet-hsa-913114	hsa-miR-107	MIMAT0000104	IL6	ENSG00000136244	3569	Luciferase reporter assay//qRT-PCR//Western blot//Coimmunoprecipitation//Chromatin immunoprecipitation//Immunofluorescence microscopy//PAR-CLIP	24429361|27292025	1	1	0	NA
mirnet-hsa-932514	hsa-miR-122-5p	MIMAT0000421	GSTM2	ENSG00000213366	2946	Other//Microarrays	18692484|17612493	1	1	0	0.46
mirnet-hsa-940256	hsa-miR-124-3p	MIMAT0000422	ACADM	ENSG00000117054	34	Microarrays	16549876	0	1	0	NA
mirnet-hsa-943212	hsa-miR-124-3p	MIMAT0000422	IL6	ENSG00000136244	3569	Microarray//Microarrays	18668037	1	1	0	0.82
mirnet-hsa-953843	hsa-miR-125a-3p	MIMAT0004602	IL6	ENSG00000136244	3569	Luciferase reporter assay//qRT-PCR//Western blot	26563755	1	0	0	NA
mirnet-hsa-961285	hsa-miR-125b-5p	MIMAT0000423	IL6	ENSG00000136244	3569	Other//microarray	17563749|33429366	1	0	0	NA
mirnet-hsa-962338	hsa-miR-125b-5p	MIMAT0000423	TNF	ENSG00000228978	7124	ChIP//Luciferase reporter assay//qRT-PCR//Western blot	26435691	1	0	0	NA
mirnet-hsa-973005	hsa-miR-1271-3p	MIMAT0022712	GSTM2	ENSG00000213366	2946	HITS-CLIP	30455455	0	1	0	0.38
mirnet-hsa-984275	hsa-miR-128-3p	MIMAT0000424	ACADM	ENSG00000117054	34	Microarray//Microarrays	17612493	1	1	0	NA
mirnet-hsa-986077	hsa-miR-128-3p	MIMAT0000424	IL6	ENSG00000136244	3569	PAR-CLIP//R-Seq//Microarrays	27292025|36357926|21811625	0	1	0	NA
mirnet-hsa-990847	hsa-miR-1285-3p	MIMAT0005876	GPX3	ENSG00000211445	2878	HITS-CLIP	26061048	0	1	0	0.73
mirnet-hsa-997378	hsa-miR-129-2-3p	MIMAT0004605	GPX3	ENSG00000211445	2878	Microarrays	22684256	0	1	0	0.37
mirnet-hsa-1019639	hsa-miR-130a-3p	MIMAT0000425	TNF	ENSG00000228978	7124	Luciferase reporter assay//qRT-PCR//Western blotting//qRT-PCR//Western blot//ChIP//Luciferase reporter assay//qRT-PCR//Western blot	26435691|24885472|26045761	1	0	0	NA
mirnet-hsa-1037861	hsa-miR-1343-3p	MIMAT0019776	GSTM2	ENSG00000213366	2946	R-Seq	26542979	0	1	0	0.6
mirnet-hsa-1045835	hsa-miR-136-5p	MIMAT0000448	IL6	ENSG00000136244	3569	Immunofluorescence//Luciferase reporter assay//qRT-PCR//Western blot	26450567	1	0	0	NA
mirnet-hsa-1046182	hsa-miR-137		IL6	ENSG00000136244	3569	Luciferase reporter assay//Western blotting//Immunofluorescence//qRT-PCR	32498294	1	0	0	NA
mirnet-hsa-1052165	hsa-miR-139-3p	MIMAT0004552	GPX3	ENSG00000211445	2878	HITS-CLIP	24389009|27418678	0	1	0	0.6
mirnet-hsa-1071620	hsa-miR-142-3p	MIMAT0000434	IL6	ENSG00000136244	3569	ELISA//Immunoblot//Microarray//qRT-PCR	21474672	1	0	0	NA
mirnet-hsa-1073061	hsa-miR-142-5p	MIMAT0000433	ACADM	ENSG00000117054	34	PAR-CLIP	22100165|22291592|24668909	0	1	0	NA
mirnet-hsa-1078635	hsa-miR-143-3p	MIMAT0000435	GPX3	ENSG00000211445	2878	HITS-CLIP	24389009	0	1	0	0.4
mirnet-hsa-1079952	hsa-miR-143-3p	MIMAT0000435	TNF	ENSG00000228978	7124	Luciferase reporter assay//qRT-PCR	23804075	1	0	0	NA
mirnet-hsa-1084995	hsa-miR-145-3p	MIMAT0004601	TNF	ENSG00000232810	7124	PAR-CLIP	26701625	0	1	0	0.38
mirnet-hsa-1086689	hsa-miR-145-5p	MIMAT0000437	TNF	ENSG00000232810	7124	PAR-CLIP	22291592	0	1	0	NA
mirnet-hsa-1087457	hsa-miR-146a-3p	MIMAT0004608	IL6	ENSG00000136244	3569	R-seq//qRT-PCR//ELISA	31700158	1	0	0	NA
mirnet-hsa-1087554	hsa-miR-146a-3p	MIMAT0004608	TNF	ENSG00000228978	7124	qRT-PCR//ELISA	33376728	1	0	0	NA
mirnet-hsa-1089615	hsa-miR-146a-5p	MIMAT0000449	IL6	ENSG00000136244	3569	Microarray//Luciferase reporter assay////ELISA//Immunoprecipitaion (IP)//qRT-PCR	25265569|34203452	1	0	0	NA
mirnet-hsa-1093928	hsa-miR-146b-5p	MIMAT0002809	IL6	ENSG00000136244	3569	Luciferase reporter assay//qRT-PCR//Western blot	26338965	1	0	0	NA
mirnet-hsa-1111180	hsa-miR-148b-3p	MIMAT0000759	GPX3	ENSG00000211445	2878	HITS-CLIP	24389009	0	1	0	NA
mirnet-hsa-1114476	hsa-miR-148b-3p	MIMAT0000759	TNF	ENSG00000232810	7124	PAR-CLIP	22291592	0	1	0	NA
mirnet-hsa-1116946	hsa-miR-148b-5p	MIMAT0004699	IL6	ENSG00000136244	3569	PAR-CLIP	23592263	0	1	0	0.87
mirnet-hsa-1121402	hsa-miR-149-5p	MIMAT0000450	IL6	ENSG00000136244	3569	ELISA//Luciferase reporter assay//qRT-PCR//Western blot	25916550|34198264	1	0	0	NA
mirnet-hsa-1122389	hsa-miR-149-5p	MIMAT0000450	TNF	ENSG00000228978	7124	qRT-PCR	34198264	1	0	0	NA
mirnet-hsa-1138469	hsa-miR-155-3p	MIMAT0004658	TNF	ENSG00000228978	7124	Microarray//Immunoprecipitaion (IP)	31641696	1	0	0	NA
mirnet-hsa-1138529	hsa-miR-155-5p	MIMAT0000646	ACADM	ENSG00000117054	34	PAR-CLIP	21572407|22100165|22291592|23446348|23592263|24668909	0	1	0	NA
mirnet-hsa-1140063	hsa-miR-155-5p	MIMAT0000646	GPX3	ENSG00000211445	2878	Microarrays	18668040	0	1	0	NA
mirnet-hsa-1140296	hsa-miR-155-5p	MIMAT0000646	IL6	ENSG00000136244	3569	Proteomics//Microarrays//ELISA	18668040|22815348|20584899	1	1	0	0.58
mirnet-hsa-1142434	hsa-miR-155-5p	MIMAT0000646	TNF	ENSG00000232810	7124	ELISA//qPCR	23189122	0	1	0	0.86
mirnet-hsa-1148612	hsa-miR-15a-5p	MIMAT0000068	GPX3	ENSG00000211445	2878	HITS-CLIP	27418678|34031238	0	1	0	NA
mirnet-hsa-1149225	hsa-miR-15a-5p	MIMAT0000068	IL6	ENSG00000136244	3569	HITS-CLIP	26061048	0	1	0	NA
mirnet-hsa-1165476	hsa-miR-15b-5p	MIMAT0000417	IL6	ENSG00000136244	3569	HITS-CLIP	26061048	0	1	0	NA
mirnet-hsa-1172033	hsa-miR-16-1-3p	MIMAT0004489	GSTM2	ENSG00000213366	2946	HITS-CLIP	30455455	0	1	0	NA
mirnet-hsa-1173234	hsa-miR-16-2-3p	MIMAT0004518	ACADM	ENSG00000117054	34	PAR-CLIP	22100165|22291592	0	1	0	0.47
mirnet-hsa-1174058	hsa-miR-16-2-3p	MIMAT0004518	TNF	ENSG00000232810	7124	PAR-CLIP	22291592	0	1	0	NA
mirnet-hsa-1177658	hsa-miR-16-5p	MIMAT0000069	GPX3	ENSG00000211445	2878	Microarrays	18668040	0	1	0	0.4
mirnet-hsa-1178182	hsa-miR-16-5p	MIMAT0000069	IL6	ENSG00000136244	3569	PAR-CLIP//Microarrays	27292025|18668040	0	1	0	NA
mirnet-hsa-1187291	hsa-miR-17-5p	MIMAT0000070	ACADM	ENSG00000117054	34	PAR-CLIP	21572407|22100165|22291592|23592263|24668909|31101765	0	1	0	0.48
mirnet-hsa-1190700	hsa-miR-17-5p	MIMAT0000070	GPX3	ENSG00000211445	2878	HITS-CLIP	24374217|24389009|26061048	0	1	0	0.4
mirnet-hsa-1191180	hsa-miR-17-5p	MIMAT0000070	IL6	ENSG00000136244	3569	PAR-CLIP	22100165	0	1	0	NA
mirnet-hsa-1196205	hsa-miR-17-5p	MIMAT0000070	TNF	ENSG00000228978	7124	Luciferase reporter assay	26041742	1	0	0	NA
mirnet-hsa-1199544	hsa-miR-181a-3p	MIMAT0000270	GPX3	ENSG00000211445	2878	HITS-CLIP	26061048	0	1	0	NA
mirnet-hsa-1202500	hsa-miR-181a-5p	MIMAT0000256	GPX3	ENSG00000211445	2878	HITS-CLIP	24389009	0	1	0	0.41
mirnet-hsa-1202541	hsa-miR-181a-5p	MIMAT0000256	GSTM2	ENSG00000213366	2946	Microarray//Microarrays	17612493	1	1	0	0.51
mirnet-hsa-1210808	hsa-miR-181b-5p	MIMAT0000257	GPX3	ENSG00000211445	2878	HITS-CLIP	24389009	0	1	0	0.41
mirnet-hsa-1220849	hsa-miR-181d-5p	MIMAT0002821	GPX3	ENSG00000211445	2878	HITS-CLIP	24389009	0	1	0	0.41
mirnet-hsa-1225316	hsa-miR-182-3p	MIMAT0000260	IL6	ENSG00000136244	3569	PAR-CLIP	27292025	0	1	0	0.37
mirnet-hsa-1226641	hsa-miR-182-5p	MIMAT0000259	ACADM	ENSG00000117054	34	PAR-CLIP	22291592	0	1	0	0.42
mirnet-hsa-1229335	hsa-miR-182-5p	MIMAT0000259	GPX3	ENSG00000211445	2878	Microarrays	21102518	0	1	0	0.57
mirnet-hsa-1229741	hsa-miR-182-5p	MIMAT0000259	IL6	ENSG00000136244	3569	Microarrays	21102518	0	1	0	0.89
mirnet-hsa-1233608	hsa-miR-182-5p	MIMAT0000259	TNF	ENSG00000232810	7124	qRT-PCR//PAR-CLIP	31990371|26701625	1	1	0	NA
mirnet-hsa-1235691	hsa-miR-183-3p	MIMAT0004560	ACADM	ENSG00000117054	34	PAR-CLIP	22100165|23592263	0	1	0	NA
mirnet-hsa-1236477	hsa-miR-183-3p	MIMAT0004560	IL6	ENSG00000136244	3569	PAR-CLIP	27292025	0	1	0	0.42
mirnet-hsa-1240494	hsa-miR-183-5p	MIMAT0000261	IL6	ENSG00000136244	3569	PAR-CLIP	27292025	0	1	0	NA
mirnet-hsa-1243999	hsa-miR-183-5p	MIMAT0000261	TNF	ENSG00000232810	7124	R-seq//PAR-CLIP	33262617|22291592	1	1	0	0.37
mirnet-hsa-1249624	hsa-miR-185-5p	MIMAT0000455	GPX3	ENSG00000211445	2878	HITS-CLIP	24389009	0	1	0	0.87
mirnet-hsa-1252010	hsa-miR-185-5p	MIMAT0000455	TNF	ENSG00000232810	7124	PAR-CLIP	22291592	0	1	0	0.51
mirnet-hsa-1257337	hsa-miR-187-3p	MIMAT0000262	TNF	ENSG00000228978	7124	Immunoblot//Luciferase reporter assay//qRT-PCR	23071313	1	0	0	NA
mirnet-hsa-1259884	hsa-miR-18a-5p	MIMAT0000072	ACADM	ENSG00000117054	34	PAR-CLIP	22291592|24668909|27292025	0	1	0	0.41
mirnet-hsa-1269508	hsa-miR-18b-5p	MIMAT0001412	ACADM	ENSG00000117054	34	PAR-CLIP	22291592	0	1	0	0.41
mirnet-hsa-1282315	hsa-miR-191-5p	MIMAT0000440	IL6	ENSG00000136244	3569	RIP-Seq	25992613	0	1	0	NA
mirnet-hsa-1297837	hsa-miR-193a-5p	MIMAT0004614	TNF	ENSG00000228978	7124	R-seq	33262617	1	0	0	NA
mirnet-hsa-1302076	hsa-miR-193b-3p	MIMAT0002819	TNF	ENSG00000232810	7124	PAR-CLIP	26701625	0	1	0	NA
mirnet-hsa-1304532	hsa-miR-194-5p	MIMAT0000460	ACADM	ENSG00000117054	34	PAR-CLIP	22291592	0	1	0	0.51
mirnet-hsa-1317833	hsa-miR-196a-5p	MIMAT0000226	ACADM	ENSG00000117054	34	PAR-CLIP	23592263	0	1	0	NA
mirnet-hsa-1321007	hsa-miR-196a-5p	MIMAT0000226	GPX3	ENSG00000211445	2878	HITS-CLIP	27150721	0	1	0	0.46
mirnet-hsa-1337491	hsa-miR-199a-3p	MIMAT0000232	IL6	ENSG00000136244	3569	qRT-PCR	31495191	1	0	0	NA
mirnet-hsa-1341405	hsa-miR-19a-3p	MIMAT0000073	ACADM	ENSG00000117054	34	PAR-CLIP	22291592	0	1	0	NA
mirnet-hsa-1344557	hsa-miR-19a-3p	MIMAT0000073	GPX3	ENSG00000211445	2878	HITS-CLIP	26061048	0	1	0	NA
mirnet-hsa-1344981	hsa-miR-19a-3p	MIMAT0000073	IL6	ENSG00000136244	3569	Microarray//qRT-PCR	32308549	1	0	0	NA
mirnet-hsa-1349556	hsa-miR-19a-3p	MIMAT0000073	TNF	ENSG00000228978	7124	Luciferase reporter assay//Immunohistochemistry//Luciferase reporter assay//qRT-PCR//Western blot//Luciferase reporter assay//Immunohistochemistry//qRT-PCR//Western blot	21271217|23795660|26041742	1	0	0	NA
mirnet-hsa-1351946	hsa-miR-19b-1-5p	MIMAT0004491	IL6	ENSG00000136244	3569	PAR-CLIP	23592263	0	1	0	NA
mirnet-hsa-1353147	hsa-miR-19b-3p	MIMAT0000074	ACADM	ENSG00000117054	34	PAR-CLIP	22291592	0	1	0	NA
mirnet-hsa-1356292	hsa-miR-19b-3p	MIMAT0000074	GPX3	ENSG00000211445	2878	HITS-CLIP	24374217|26061048	0	1	0	NA
mirnet-hsa-1375375	hsa-miR-203a-3p	MIMAT0000264	IL6	ENSG00000136244	3569	ELISA//qRT-PCR	21279994	1	0	0	NA
mirnet-hsa-1377302	hsa-miR-203a-3p	MIMAT0000264	TNF	ENSG00000228978	7124	Luciferase reporter assay	22917968	1	0	0	NA
mirnet-hsa-1378867	hsa-miR-203b-5p	MIMAT0019813	IL6	ENSG00000136244	3569	PAR-CLIP	27292025	0	1	0	0.41
mirnet-hsa-1380823	hsa-miR-204-5p	MIMAT0000265	GPX3	ENSG00000211445	2878	HITS-CLIP	24389009|27418678	0	1	0	NA
mirnet-hsa-1383252	hsa-miR-205-5p	MIMAT0000266	IL6	ENSG00000136244	3569	Microarrays	23497265	0	1	0	1
mirnet-hsa-1386759	hsa-miR-208a-3p	MIMAT0000241	LEP	ENSG00000174697	3952	HITS-CLIP	27418678	1	0	0	NA
mirnet-hsa-1386976	hsa-miR-208b-3p	MIMAT0004960	LEP	ENSG00000174697	3952	HITS-CLIP	27418678	1	0	0	NA
mirnet-hsa-1388524	hsa-miR-20a-5p	MIMAT0000075	ACADM	ENSG00000117054	34	PAR-CLIP	22291592|23592263	0	1	0	0.51
mirnet-hsa-1391554	hsa-miR-20a-5p	MIMAT0000075	GPX3	ENSG00000211445	2878	HITS-CLIP//Microarrays	24389009|22751500	0	1	0	NA
mirnet-hsa-1401907	hsa-miR-20b-5p	MIMAT0001413	GSTM2	ENSG00000213366	2946	R-Seq	34964438	0	1	0	NA
mirnet-hsa-1409569	hsa-miR-21-3p	MIMAT0004494	IL6	ENSG00000136244	3569	HITS-CLIP//Microarrays	24038734|24389009|25327529	0	1	0	0.36
mirnet-hsa-1413954	hsa-miR-21-5p	MIMAT0000076	IL6	ENSG00000136244	3569	Microarrays	25758165	0	1	0	0.99
mirnet-hsa-1419052	hsa-miR-210-3p	MIMAT0000267	ACADM	ENSG00000117054	34	Microarrays	19826008	0	1	0	NA
mirnet-hsa-1422003	hsa-miR-210-3p	MIMAT0000267	IL6	ENSG00000136244	3569	PAR-CLIP	23592263|27292025	0	1	0	0.41
mirnet-hsa-1455580	hsa-miR-221-3p	MIMAT0000278	GPX3	ENSG00000211445	2878	HITS-CLIP	24389009	0	1	0	NA
mirnet-hsa-1455883	hsa-miR-221-3p	MIMAT0000278	IL6	ENSG00000136244	3569	HITS-CLIP	24038734|34031238	0	1	0	0.36
mirnet-hsa-1461182	hsa-miR-221-5p	MIMAT0004568	GPX3	ENSG00000211445	2878	HITS-CLIP	24389009	0	1	0	0.47
mirnet-hsa-1464810	hsa-miR-222-3p	MIMAT0000279	IL6	ENSG00000136244	3569	HITS-CLIP	24038734	0	1	0	0.37
mirnet-hsa-1467725	hsa-miR-222-5p	MIMAT0004569	GPX3	ENSG00000211445	2878	HITS-CLIP	26061048	0	1	0	NA
mirnet-hsa-1468226	hsa-miR-222-5p	MIMAT0004569	TNF	ENSG00000232810	7124	HITS-CLIP	26061048	0	1	0	NA
mirnet-hsa-1468762	hsa-miR-223-3p	MIMAT0000280	IL6	ENSG00000136244	3569	Luciferase reporter assay//Luciferase reporter assay//qrt-pcr//rna-seq	24084739|32493731	1	0	0	NA
mirnet-hsa-1473196	hsa-miR-2278	MIMAT0011778	TNF	ENSG00000232810	7124	PAR-CLIP	22291592	0	1	0	NA
mirnet-hsa-1477066	hsa-miR-23a-3p	MIMAT0000078	IL6	ENSG00000136244	3569	HITS-CLIP	23313552	0	1	0	0.49
mirnet-hsa-1482342	hsa-miR-23a-5p	MIMAT0004496	TNF	ENSG00000228978	7124	R-seq	33262617	1	0	0	NA
mirnet-hsa-1497353	hsa-miR-24-3p	MIMAT0000080	TNF	ENSG00000232810	7124	Microarray//qRT-PCR//HITS-CLIP	28057018|26061048	1	1	0	0.49
mirnet-hsa-1501966	hsa-miR-25-3p	MIMAT0000081	IL6	ENSG00000136244	3569	HITS-CLIP//PAR-CLIP	24038734|27292025	0	1	0	NA
mirnet-hsa-1509950	hsa-miR-2682-5p	MIMAT0013517	GSTM2	ENSG00000213366	2946	HITS-CLIP	24389009	0	1	0	NA
mirnet-hsa-1511752	hsa-miR-26a-5p	MIMAT0000082	ACADM	ENSG00000117054	34	PAR-CLIP	21572407|22100165|22291592|23446348|23592263|24668909|27292025|31101765	0	1	0	0.88
mirnet-hsa-1514940	hsa-miR-26a-5p	MIMAT0000082	GPX3	ENSG00000211445	2878	HITS-CLIP	26061048	0	1	0	NA
mirnet-hsa-1514989	hsa-miR-26a-5p	MIMAT0000082	GSTM2	ENSG00000213366	2946	HITS-CLIP	24389009|34031238|27418678	0	1	0	0.53
mirnet-hsa-1515410	hsa-miR-26a-5p	MIMAT0000082	IL6	ENSG00000136244	3569	Luciferase reporter assay//Luciferase reporter assay//qrt-pcr	23389848|34203452	1	0	0	NA
mirnet-hsa-1515892	hsa-miR-26a-5p	MIMAT0000082	LEP	ENSG00000174697	3952	PAR-CLIP	22012620	0	1	0	0.45
mirnet-hsa-1522674	hsa-miR-26b-5p	MIMAT0000083	ACADM	ENSG00000117054	34	Microarray//PAR-CLIP//Microarrays	19088304|22291592	1	1	0	0.89
mirnet-hsa-1525854	hsa-miR-26b-5p	MIMAT0000083	GPX3	ENSG00000211445	2878	HITS-CLIP	26061048	0	1	0	NA
mirnet-hsa-1525906	hsa-miR-26b-5p	MIMAT0000083	GSTM2	ENSG00000213366	2946	HITS-CLIP	24389009|34031238|27418678	0	1	0	0.54
mirnet-hsa-1526325	hsa-miR-26b-5p	MIMAT0000083	IL6	ENSG00000136244	3569	ELISA//Immunoprecipitaion (IP)//qRT-PCR	34203452	1	0	0	NA
mirnet-hsa-1526793	hsa-miR-26b-5p	MIMAT0000083	LEP	ENSG00000174697	3952	PAR-CLIP	22012620	0	1	0	0.45
mirnet-hsa-1535850	hsa-miR-27a-3p	MIMAT0000084	IL6	ENSG00000136244	3569	Microarrays	23449803	0	1	0	0.64
mirnet-hsa-1536345	hsa-miR-27a-3p	MIMAT0000084	LEP	ENSG00000174697	3952	Microarrays	23449803	0	1	0	NA
mirnet-hsa-1542723	hsa-miR-27a-5p	MIMAT0004501	GPX3	ENSG00000211445	2878	HITS-CLIP	26061048	0	1	0	0.59
mirnet-hsa-1542867	hsa-miR-27a-5p	MIMAT0004501	IL6	ENSG00000136244	3569	Microarrays	25327529	0	1	0	1
mirnet-hsa-1550820	hsa-miR-27b-3p	MIMAT0000419	TNF	ENSG00000232810	7124	PAR-CLIP	22291592	0	1	0	NA
mirnet-hsa-1556108	hsa-miR-28-5p	MIMAT0000085	GPX3	ENSG00000211445	2878	HITS-CLIP	27418678	0	1	0	0.44
mirnet-hsa-1559747	hsa-miR-296-3p	MIMAT0004679	GPX3	ENSG00000211445	2878	HITS-CLIP	24389009	0	1	0	0.47
mirnet-hsa-1561667	hsa-miR-298	MIMAT0004901	IL6	ENSG00000136244	3569	Luciferase reporter assay//qRT-PCR//ELISA	32353008	1	0	0	NA
mirnet-hsa-1565261	hsa-miR-29a-3p	MIMAT0000086	IL6	ENSG00000136244	3569	HITS-CLIP	24038734	0	1	0	NA
mirnet-hsa-1575926	hsa-miR-29b-3p	MIMAT0000100	GPX3	ENSG00000211445	2878	HITS-CLIP	24389009	0	1	0	NA
mirnet-hsa-1576274	hsa-miR-29b-3p	MIMAT0000100	IL6	ENSG00000136244	3569	qRT-PCR//HITS-CLIP	31495191|24389009	1	1	0	NA
mirnet-hsa-1583564	hsa-miR-29c-3p	MIMAT0000681	IL6	ENSG00000136244	3569	HITS-CLIP	24038734	0	1	0	NA
mirnet-hsa-1590321	hsa-miR-301a-3p	MIMAT0000688	IL6	ENSG00000136244	3569	PAR-CLIP	27292025	0	1	0	NA
mirnet-hsa-1599432	hsa-miR-302a-3p	MIMAT0000684	IL6	ENSG00000136244	3569	Microarrays	22205962	0	1	0	0.82
mirnet-hsa-1616317	hsa-miR-30a-5p	MIMAT0000087	ACADM	ENSG00000117054	34	PAR-CLIP	22291592	0	1	0	0.44
mirnet-hsa-1618637	hsa-miR-30a-5p	MIMAT0000087	GPX3	ENSG00000211445	2878	HITS-CLIP	24374217|24389009	0	1	0	0.49
mirnet-hsa-1627151	hsa-miR-30b-3p	MIMAT0004589	TNF	ENSG00000232810	7124	PAR-CLIP	22291592	0	1	0	NA
mirnet-hsa-1628678	hsa-miR-30b-5p	MIMAT0000420	GPX3	ENSG00000211445	2878	HITS-CLIP	24389009	0	1	0	0.47
mirnet-hsa-1634308	hsa-miR-30c-1-3p	MIMAT0004674	TNF	ENSG00000232810	7124	PAR-CLIP	22291592	0	1	0	NA
mirnet-hsa-1674859	hsa-miR-3158-3p	MIMAT0015032	IL6	ENSG00000136244	3569	HITS-CLIP	24389009	0	1	0	NA
mirnet-hsa-1689121	hsa-miR-32-5p	MIMAT0000090	IL6	ENSG00000136244	3569	PAR-CLIP	27292025	0	1	0	0.41
mirnet-hsa-1697022	hsa-miR-320a-3p	MIMAT0000510	GPX3	ENSG00000211445	2878	HITS-CLIP	26061048|27418678	0	1	0	NA
mirnet-hsa-1700549	hsa-miR-320a-3p	MIMAT0000510	TNF	ENSG00000232810	7124	PAR-CLIP	22291592	0	1	0	0.45
mirnet-hsa-1706130	hsa-miR-320b	MIMAT0005792	TNF	ENSG00000232810	7124	PAR-CLIP	22291592	0	1	0	0.45
mirnet-hsa-1710303	hsa-miR-320c	MIMAT0005793	TNF	ENSG00000232810	7124	PAR-CLIP	22291592	0	1	0	0.45
mirnet-hsa-1712085	hsa-miR-320d	MIMAT0006764	TNF	ENSG00000232810	7124	PAR-CLIP	22291592	0	1	0	0.45
mirnet-hsa-1716488	hsa-miR-324-5p	MIMAT0000761	GPX3	ENSG00000211445	2878	HITS-CLIP	24389009|26061048|27418678	0	1	0	0.65
mirnet-hsa-1716499	hsa-miR-324-5p	MIMAT0000761	GSTM2	ENSG00000213366	2946	HITS-CLIP	24389009	0	1	0	NA
mirnet-hsa-1720599	hsa-miR-330-3p	MIMAT0000751	IL6	ENSG00000136244	3569	Microarrays	26967895	0	1	0	0.52
mirnet-hsa-1723540	hsa-miR-330-5p	MIMAT0004693	TNF	ENSG00000232810	7124	PAR-CLIP	26701625	0	1	0	0.37
mirnet-hsa-1732384	hsa-miR-335-5p	MIMAT0000765	IL6	ENSG00000136244	3569	Microarray//Microarrays	18185580	1	1	0	1
mirnet-hsa-1736601	hsa-miR-338-3p	MIMAT0000763	ACADM	ENSG00000117054	34	PAR-CLIP	22100165	0	1	0	0.6
mirnet-hsa-1740554	hsa-miR-33a-3p	MIMAT0004506	ACADM	ENSG00000117054	34	PAR-CLIP	22291592	0	1	0	NA
mirnet-hsa-1757280	hsa-miR-340-5p	MIMAT0004692	IL6	ENSG00000136244	3569	Luciferase reporter assay//Western blotting//Microarray//qRT-PCR	32712318	1	0	0	NA
mirnet-hsa-1770470	hsa-miR-34a-5p	MIMAT0000255	GPX3	ENSG00000211445	2878	HITS-CLIP	24374217|24389009|26061048|27150721|30455455|33406413|34031238|27418678	0	1	0	0.56
mirnet-hsa-1770546	hsa-miR-34a-5p	MIMAT0000255	GSTM2	ENSG00000213366	2946	HITS-CLIP	27418678|34031238	0	1	0	NA
mirnet-hsa-1771285	hsa-miR-34a-5p	MIMAT0000255	IL6	ENSG00000136244	3569	HITS-CLIP//PAR-CLIP//Biotin-Microarrays	24038734|34031238|27292025|22102825	0	1	0	NA
mirnet-hsa-1778179	hsa-miR-34a-5p	MIMAT0000255	TNF	ENSG00000232810	7124	PCR array//PAR-CLIP//HITS-CLIP//Luciferase reporter assay//Western blotting//Microarray//qRT-PCR//Immunocytochemistry (ICC)	28097098|22291592|35269913|33305319	1	1	0	NA
mirnet-hsa-1780468	hsa-miR-34b-5p	MIMAT0000685	GSTM2	ENSG00000213366	2946	HITS-CLIP	24389009	0	1	0	NA
mirnet-hsa-1780520	hsa-miR-34b-5p	MIMAT0000685	IL6	ENSG00000136244	3569	Microarrays	21602795	0	1	0	0.59
mirnet-hsa-1783099	hsa-miR-3529-3p	MIMAT0022741	IL6	ENSG00000136244	3569	PAR-CLIP	27292025	0	1	0	0.59
mirnet-hsa-1797633	hsa-miR-363-3p	MIMAT0000707	IL6	ENSG00000136244	3569	PAR-CLIP	27292025	0	1	0	NA
mirnet-hsa-1802598	hsa-miR-3658	MIMAT0018078	LEP	ENSG00000174697	3952	HITS-CLIP	27418678	1	0	0	NA
mirnet-hsa-1803644	hsa-miR-365a-3p	MIMAT0000710	IL6	ENSG00000136244	3569	Reporter assay//Reporter assay//qrt-pcr	21518763|34203452	1	0	0	NA
mirnet-hsa-1808400	hsa-miR-3662	MIMAT0018083	IL6	ENSG00000136244	3569	R-Seq	34728806	0	1	0	0.560655
mirnet-hsa-1813323	hsa-miR-3679-5p	MIMAT0018104	ACADM	ENSG00000117054	34	PAR-CLIP	22100165	0	1	0	0.43
mirnet-hsa-1824065	hsa-miR-372-3p	MIMAT0000724	IL6	ENSG00000136244	3569	Microarrays	22205962	0	1	0	0.99
mirnet-hsa-1825314	hsa-miR-373-3p	MIMAT0000726	IL6	ENSG00000136244	3569	Microarrays	22205962	0	1	0	NA
mirnet-hsa-1826546	hsa-miR-374a-3p	MIMAT0004688	IL6	ENSG00000136244	3569	PAR-CLIP	27292025	0	1	0	NA
mirnet-hsa-1828799	hsa-miR-374a-5p	MIMAT0000727	GPX3	ENSG00000211445	2878	Microarrays	23321667	0	1	0	0.54
mirnet-hsa-1834285	hsa-miR-374b-5p	MIMAT0004955	IL6	ENSG00000136244	3569	HITS-CLIP	26061048	0	1	0	NA
mirnet-hsa-1837188	hsa-miR-375		IL6	ENSG00000136244	3569	ELISA//qRT-PCR//Western blotting	33938607	1	0	0	NA
mirnet-hsa-1850052	hsa-miR-378a-3p	MIMAT0000732	IL6	ENSG00000136244	3569	R-Seq	34244572	0	1	0	0.361576
mirnet-hsa-1852009	hsa-miR-378a-3p	MIMAT0000732	TNF	ENSG00000232810	7124	R-Seq	34244572	0	1	0	NA
mirnet-hsa-1862727	hsa-miR-381-3p	MIMAT0000736	TNF	ENSG00000228978	7124	Luciferase reporter assay//Western blotting//R-seq//qRT-PCR//Flow cytometry	32411707	1	0	0	NA
mirnet-hsa-1878864	hsa-miR-423-3p	MIMAT0001340	ACADM	ENSG00000117054	34	PAR-CLIP	27292025	0	1	0	NA
mirnet-hsa-1892097	hsa-miR-423-5p	MIMAT0004748	TNF	ENSG00000232810	7124	PAR-CLIP	22291592|23592263	0	1	0	0.53
mirnet-hsa-1897355	hsa-miR-424-5p	MIMAT0001341	IL6	ENSG00000136244	3569	HITS-CLIP	26061048	0	1	0	NA
mirnet-hsa-1912413	hsa-miR-429	MIMAT0001536	IL6	ENSG00000136244	3569	Microarrays	25501359	0	1	0	0.92
mirnet-hsa-1943269	hsa-miR-449a	MIMAT0001541	GPX3	ENSG00000211445	2878	HITS-CLIP//Microarrays	24389009|21602795	0	1	0	0.56
mirnet-hsa-1951889	hsa-miR-450a-2-3p	MIMAT0031074	GSTM2	ENSG00000213366	2946	HITS-CLIP	24389009	0	1	0	NA
mirnet-hsa-1958503	hsa-miR-4510	MIMAT0019047	GPX3	ENSG00000211445	2878	HITS-CLIP	24389009	0	1	0	0.37
mirnet-hsa-1961259	hsa-miR-451a	MIMAT0001631	IL6	ENSG00000136244	3569	Luciferase reporter assay//qRT-PCR//Western blot	27461244	1	0	0	NA
mirnet-hsa-1962415	hsa-miR-452-5p	MIMAT0001635	GPX3	ENSG00000211445	2878	HITS-CLIP	26061048	0	1	0	0.39
mirnet-hsa-1963559	hsa-miR-452-5p	MIMAT0001635	TNF	ENSG00000228978	7124	Microarray	23807165	1	0	0	NA
mirnet-hsa-1965202	hsa-miR-4521	MIMAT0019058	TNF	ENSG00000232810	7124	PAR-CLIP	22291592	0	1	0	0.37
mirnet-hsa-1970322	hsa-miR-454-3p	MIMAT0003885	ACADM	ENSG00000117054	34	PAR-CLIP	22291592	0	1	0	NA
mirnet-hsa-1976886	hsa-miR-454-5p	MIMAT0003884	GPX3	ENSG00000211445	2878	HITS-CLIP	26061048	0	1	0	NA
mirnet-hsa-1978989	hsa-miR-455-5p	MIMAT0003150	IL6	ENSG00000136244	3569	PAR-CLIP	23592263	0	1	0	NA
mirnet-hsa-1987149	hsa-miR-4664-5p	MIMAT0019737	GSTM2	ENSG00000213366	2946	HITS-CLIP	30455455	0	1	0	0.82
mirnet-hsa-1999103	hsa-miR-4709-5p	MIMAT0019811	IL6	ENSG00000136244	3569	PAR-CLIP	27292025	0	1	0	0.52
mirnet-hsa-2047771	hsa-miR-499a-5p	MIMAT0002870	LEP	ENSG00000174697	3952	HITS-CLIP	27418678	1	0	0	NA
mirnet-hsa-2063558	hsa-miR-504-3p	MIMAT0026612	GSTM2	ENSG00000213366	2946	HITS-CLIP	30455455	0	1	0	0.41
mirnet-hsa-2069014	hsa-miR-509-3p	MIMAT0002881	IL6	ENSG00000136244	3569	PAR-CLIP	22100165	0	1	0	NA
mirnet-hsa-2089968	hsa-miR-520f-3p	MIMAT0002830	IL6	ENSG00000136244	3569	PAR-CLIP	27292025	0	1	0	NA
mirnet-hsa-2126335	hsa-miR-550a-5p	MIMAT0004800	IL6	ENSG00000136244	3569	PAR-CLIP	23592263	0	1	0	0.38
mirnet-hsa-2142984	hsa-miR-574-5p	MIMAT0004795	IL6	ENSG00000136244	3569	R-Seq	31562301	0	1	0	NA
mirnet-hsa-2163065	hsa-miR-597-5p	MIMAT0003265	IL6	ENSG00000136244	3569	PAR-CLIP	23592263	0	1	0	NA
mirnet-hsa-2165109	hsa-miR-603	MIMAT0003271	IL6	ENSG00000136244	3569	Immunocytochemistry (ICC)//Western blotting	34056002	1	0	0	NA
mirnet-hsa-2186300	hsa-miR-636	MIMAT0003306	IL6	ENSG00000136244	3569	PAR-CLIP	27292025	0	1	0	NA
mirnet-hsa-2188009	hsa-miR-641	MIMAT0003311	TNF	ENSG00000232810	7124	PAR-CLIP	26701625	0	1	0	NA
mirnet-hsa-2207598	hsa-miR-660-5p	MIMAT0003338	IL6	ENSG00000136244	3569	PAR-CLIP	22100165|27292025	0	1	0	NA
mirnet-hsa-2211551	hsa-miR-665	MIMAT0004952	GPX3	ENSG00000211445	2878	HITS-CLIP	24389009	0	1	0	0.4
mirnet-hsa-2276912	hsa-miR-7-5p	MIMAT0000252	IL6	ENSG00000136244	3569	Microarrays	21811625	0	1	0	0.82
mirnet-hsa-2280841	hsa-miR-7-5p	MIMAT0000252	TNF	ENSG00000232810	7124	Microarrays	21811625	0	1	0	0.42
mirnet-hsa-2283238	hsa-miR-708-5p	MIMAT0004926	GPX3	ENSG00000211445	2878	HITS-CLIP	24389009	0	1	0	0.41
mirnet-hsa-2284391	hsa-miR-708-5p	MIMAT0004926	TNF	ENSG00000228978	7124	Western blotting//qRT-PCR//ELISA	33776573	1	0	0	NA
mirnet-hsa-2292741	hsa-miR-744-5p	MIMAT0004945	GPX3	ENSG00000211445	2878	HITS-CLIP	27418678	0	1	0	NA
mirnet-hsa-2300727	hsa-miR-766-5p	MIMAT0022714	GPX3	ENSG00000211445	2878	HITS-CLIP	24389009	0	1	0	NA
mirnet-hsa-2311875	hsa-miR-7856-5p	MIMAT0030431	LEP	ENSG00000174697	3952	HITS-CLIP	27418678	1	0	0	NA
mirnet-hsa-2320079	hsa-miR-873-5p	MIMAT0004953	GPX3	ENSG00000211445	2878	HITS-CLIP	24389009	0	1	0	0.69
mirnet-hsa-2323143	hsa-miR-876-3p	MIMAT0004925	GPX3	ENSG00000211445	2878	HITS-CLIP	24389009	0	1	0	0.43
mirnet-hsa-2334760	hsa-miR-885-5p	MIMAT0004947	GPX3	ENSG00000211445	2878	HITS-CLIP	24389009	0	1	0	0.4
mirnet-hsa-2340933	hsa-miR-9-5p	MIMAT0000441	IL6	ENSG00000136244	3569	Luciferase reporter assay//Luciferase reporter assay//qrt-pcr	25809226|31578247	1	0	0	NA
mirnet-hsa-2348782	hsa-miR-92a-3p	MIMAT0000092	GPX3	ENSG00000211445	2878	CLASH	23622248	1	0	0	NA
mirnet-hsa-2349219	hsa-miR-92a-3p	MIMAT0000092	IL6	ENSG00000136244	3569	HITS-CLIP//PAR-CLIP	24038734|35269913|27292025	0	1	0	0.4
mirnet-hsa-2357826	hsa-miR-92b-3p	MIMAT0003218	IL6	ENSG00000136244	3569	HITS-CLIP	24038734	0	1	0	0.4
mirnet-hsa-2366085	hsa-miR-93-5p	MIMAT0000093	ACADM	ENSG00000117054	34	PAR-CLIP	21572407|22100165|22291592|23446348|23592263|24668909|31101765	0	1	0	0.47
mirnet-hsa-2369038	hsa-miR-93-5p	MIMAT0000093	GPX3	ENSG00000211445	2878	HITS-CLIP	24374217|24389009|26061048	0	1	0	0.4
mirnet-hsa-2376141	hsa-miR-939-5p	MIMAT0004982	IL6	ENSG00000136244	3569	Other	21611196	1	0	0	NA
mirnet-hsa-2377019	hsa-miR-940	MIMAT0004983	IL6	ENSG00000136244	3569	PAR-CLIP	27292025	0	1	0	NA
mirnet-hsa-2379177	hsa-miR-941	MIMAT0004984	TNF	ENSG00000228978	7124	R-seq	33262617	1	0	0	NA
mirnet-hsa-2388730	hsa-miR-98-5p	MIMAT0000096	ACADM	ENSG00000117054	34	qRT-PCR//Other//PAR-CLIP//qRT-PCR	17942906|22291592|27292025	1	1	0	NA
mirnet-hsa-2391851	hsa-miR-98-5p	MIMAT0000096	GPX3	ENSG00000211445	2878	HITS-CLIP	24389009|27418678	0	1	0	0.46
mirnet-hsa-2392331	hsa-miR-98-5p	MIMAT0000096	IL6	ENSG00000136244	3569	Luciferase reporter assay//qRT-PCR//Western blot//Microarrays//HITS-CLIP//Microarray//Luciferase reporter assay//qRT-PCR//Western blot//Microarray	26587789|19088304|24038734|26061048|26367177|31886314	1	1	0	0.99
