# Supplementary material for: Interaction networks among miRNA, protein, and metabolite fingerprints identify the regulatory networks and key players in the pathogenesis of diabetic cardiomyopathy
Source: Front Cell Dev Biol. 2025 Jun 30;13:1602320. doi: 10.3389/fcell.2025.1602320 (PMC12256442; doi:10.3389/fcell.2025.1602320)
Supplement: Supplementary file 2 [file Table1.xlsx]

## Sheet: stitch_interactions (1)
Supplementary Table S1: Interaction network details of proteins and metabolites fingerprints of Diabetic cardiomyopathy (DCM) patients at high confidence scores
Node1	Node2	Neighborhood_on_chromosome	Gene_fusion	Phylogenetic_cooccurrence	Homology	Coexpression	Experimentally_determined_interaction	Database_annotated	Automated_textmining	Prediction	Combined_score
isoleucine	leucine	0	0	0	0.999	0	0	0.9	0.993	0	0.999
alanine	glutamine	0	0	0	0.517	0	0	0.9	0.983	0	0.998
TNNT2	TPM1	0	0	0	0	0.278	0.691	0.9	0.91	0	0.997
alanine	leucine	0	0	0	0.652	0	0	0.9	0.963	0	0.996
glutamine	leucine	0	0	0	0.793	0	0	0.9	0.97	0	0.996
GSTM3	GSTM2	0	0	0	0.978	0	0.955	0.9	0.866	0	0.995
LEP	IL6	0	0	0	0	0	0	0.8	0.972	0	0.994
isoleucine	L-valine	0	0	0	0.826	0	0	0.9	0.923	0	0.992
alanine	isoleucine	0	0	0	0.652	0	0	0.9	0.922	0	0.991
LEP	INS	0	0	0	0	0	0	0	0.988	0	0.988
ADIPOQ	LEP	0	0	0	0	0	0	0	0.988	0	0.988
leucine	L-valine	0	0	0	0.826	0	0	0.9	0.881	0	0.987
CASP1	NLRP3	0	0	0	0	0	0	0.9	0.877	0	0.987
HADH	ACAT1	0.462	0.013	0	0	0.158	0.36	0.9	0.541	0	0.984
glutamine	isoleucine	0	0	0	0.793	0	0	0.9	0.833	0	0.982
ADIPOQ	INS	0	0	0	0	0	0	0	0.981	0	0.981
TNNT2	MYL2	0	0	0	0	0.182	0.11	0.9	0.749	0	0.979
alanine	L-valine	0	0	0	0.789	0	0	0.9	0.772	0	0.976
PRDX2	PRDX1	0	0	0.527	0.984	0	0.975	0	0.819	0	0.975
IL6	INS	0	0	0	0	0	0	0	0.972	0	0.972
TPM1	MYL2	0	0	0	0	0.115	0.104	0.9	0.66	0	0.969
ACADM	ACAT1	0.347	0	0	0	0.225	0	0.9	0.412	0	0.966
TNF	ELAVL1	0	0	0	0	0	0	0	0.963	0	0.963
ADIPOQ	IL6	0	0	0	0	0	0	0	0.962	0	0.962
glutamine	L-valine	0	0	0	0.655	0	0	0.9	0.526	0	0.951
ara-CTP	glutamine	0	0	0	0	0	0	0.9	0.519	0	0.95
SERPINA1	A2M	0	0	0	0	0	0	0.9	0.508	0	0.948
IGFBP7	INS	0	0	0	0	0	0.576	0	0.873	0	0.944
PRDX6	PRDX2	0	0	0	0.755	0.149	0.915	0	0.849	0	0.94
IL6	bilirubin	0	0	0	0	0	0	0.9	0.366	0	0.934
TNF	GPX3	0	0	0	0	0	0	0	0.932	0	0.933
GPX3	GSTM3	0	0	0	0	0	0	0.9	0.36	0	0.933
A2M	APOA1	0	0	0	0	0	0	0.9	0.344	0	0.931
GPX3	GSTM2	0	0	0	0	0	0	0.9	0.329	0	0.93
A2M	LEP	0	0	0	0	0	0.576	0	0.815	0	0.918
7-keto-8-amino.	alanine	0	0	0	0	0	0	0.9	0.17	0	0.914
APCS	APOA1	0	0	0	0	0.086	0	0.9	0.113	0	0.911
SERPINA1	IL6	0	0	0	0	0	0	0	0.903	0	0.903
NPPA	APOA1	0	0	0	0	0	0	0.9	0.064	0	0.902
NPPA	APCS	0	0	0	0	0	0	0.9	0	0	0.9
ADAM9	TNF	0	0	0	0	0	0.576	0	0.762	0	0.895
TNF	ADIPOQ	0	0	0	0	0	0	0	0.887	0	0.887
TNF	IL6	0	0	0	0	0.092	0	0	0.871	0	0.877
bilirubin	creatinine	0	0	0	0	0	0	0	0.876	0	0.876
IL6	GDF15	0	0	0	0	0	0	0	0.874	0	0.874
creatinine	alanine	0	0	0	0	0	0	0	0.859	0	0.859
GPX3	butyrate	0	0	0	0	0	0	0	0.853	0	0.853
bilirubin	alanine	0	0	0	0	0	0	0	0.851	0	0.851
GPX3	INS	0	0	0	0	0	0	0	0.851	0	0.851
LEP	butyrate	0	0	0	0	0	0	0	0.842	0	0.842
HADH	ACADVL	0.462	0	0.228	0	0.113	0	0	0.62	0	0.841
TNF	GDF15	0	0	0	0	0	0	0	0.837	0	0.837
TNF	NPPA	0	0	0	0	0	0	0	0.831	0	0.831
GSTM2	butyrate	0	0	0	0	0	0	0.15	0.8	0	0.824
LEP	GDF15	0	0	0	0	0	0	0	0.822	0	0.822
ELAVL1	GDF15	0	0	0	0	0	0	0	0.822	0	0.822
GPX3	PRDX2	0	0	0	0	0	0.357	0	0.723	0	0.814
HADH	ECH1	0	0	0	0	0.112	0	0	0.795	0	0.81
IL6	FGL1	0	0	0	0	0	0	0	0.81	0	0.81
CASP1	TNF	0	0	0	0	0	0	0	0.804	0	0.804
GPX3	PRDX1	0	0	0	0	0	0.357	0	0.707	0	0.803
PRDX6	PRDX1	0	0	0	0.757	0.149	0.706	0	0.828	0	0.791
ACADM	HADH	0.462	0	0	0	0.127	0	0	0.575	0	0.783
TNF	INS	0	0	0	0	0	0	0	0.755	0	0.755
TNF	bilirubin	0	0	0	0	0	0	0	0.752	0	0.752
ACADM	octanoylcarnit.	0	0	0	0	0	0	0	0.75	0	0.75
octanoylcarnit.	hexanoylcarnit.	0	0	0	0.901	0	0	0	0.739	0	0.739
octanoylcarnit.	decanoylcarnit.	0	0	0	0.987	0	0	0	0.739	0	0.739
INS	APOA1	0	0	0	0	0	0	0	0.726	0	0.726
TNF	LEP	0	0	0	0	0	0	0	0.72	0	0.72
GPX3	PRDX6	0	0	0	0	0.074	0.304	0	0.584	0	0.709
ACADVL	ACAT1	0.347	0	0	0	0.225	0	0	0.471	0	0.709
